# Supplementary material for: Sedanolide Activates KEAP1–NRF2 Pathway and Ameliorates Hydrogen Peroxide-Induced Apoptotic Cell Death
Source: Int J Mol Sci. 2023 Nov 20;24(22):16532. doi: 10.3390/ijms242216532 (PMC10671709; doi:10.3390/ijms242216532)
Supplement: Supplementary file 1 [file ijms-24-16532-s001.zip]

Archive with 1 entries (1 files):
- ijms-2697936-supplementary.pdf
